# Supplementary material for: Highly regioselective oxidation of C–H bonds in water using hydrogen peroxide by a cytochrome P450 mimicking iron complex
Source: Chem Sci. 2023 Sep 8;14(38):10515–23. doi: 10.1039/d3sc03495j (PMC10548533; doi:10.1039/d3sc03495j)
Supplement: SC-014-D3SC03495J-s002 [file SC-014-D3SC03495J-s002.cif]

# Electronic Supplementary Material (ESI) for Chemical Science.
# This journal is © The Royal Society of Chemistry 2023

####################################################################### 
# 
# This file contains crystal structure data downloaded from the 
# Cambridge Structural Database (CSD) hosted by the Cambridge 
# Crystallographic Data Centre (CCDC).
# 
# Full information about CCDC data access policies and citation 
# guidelines are available at http://www.ccdc.cam.ac.uk/access/V1 
# 
# Audit and citation data items may have been added by the CCDC. 
# Please retain this information to preserve the provenance of 
# this file and to allow appropriate attribution of the data. 
# 
#######################################################################

data_s1a
_database_code_depnum_ccdc_archive 'CCDC 2132158'
loop_
_audit_author_name
_audit_author_address
'SAUMITRA BHOWMIK'
;Senior Research Fellow
India
;
_audit_update_record             
;
2022-01-03 deposited with the CCDC.	2023-08-29 downloaded from the CCDC.
;
_audit_creation_date             2022-01-03
_audit_creation_method           
;
Olex2 1.2
(compiled 2018.05.29 svn.r3508 for OlexSys, GUI svn.r5506)
;
_shelx_SHELXL_version_number     2018/3
_chemical_name_common            ?
_chemical_name_systematic        ?
_chemical_formula_moiety         'C27 H23 Cl Fe N5 O4, 2(C8 H20 N)'
_chemical_formula_sum            'C43 H63 Cl Fe N7 O4'
_chemical_formula_weight         833.30
_chemical_melting_point          ?
loop_
_atom_type_symbol
_atom_type_description
_atom_type_scat_dispersion_real
_atom_type_scat_dispersion_imag
_atom_type_scat_source
C C 0.0033 0.0016 'International Tables Vol C Tables 4.2.6.8 and 6.1.1.4'
H H 0.0000 0.0000 'International Tables Vol C Tables 4.2.6.8 and 6.1.1.4'
Cl Cl 0.1484 0.1585 'International Tables Vol C Tables 4.2.6.8 and 6.1.1.4'
Fe Fe 0.3463 0.8444 'International Tables Vol C Tables 4.2.6.8 and 6.1.1.4'
N N 0.0061 0.0033 'International Tables Vol C Tables 4.2.6.8 and 6.1.1.4'
O O 0.0106 0.0060 'International Tables Vol C Tables 4.2.6.8 and 6.1.1.4'

_shelx_space_group_comment       
;
The symmetry employed for this shelxl refinement is uniquely defined
by the following loop, which should always be used as a source of
symmetry information in preference to the above space-group names.
They are only intended as comments.
;
_space_group_crystal_system      orthorhombic
_space_group_IT_number           61
_space_group_name_H-M_alt        'P b c a'
_space_group_name_Hall           '-P 2ac 2ab'
loop_
_space_group_symop_operation_xyz
'x, y, z'
'-x+1/2, -y, z+1/2'
'-x, y+1/2, -z+1/2'
'x+1/2, -y+1/2, -z'
'-x, -y, -z'
'x-1/2, y, -z-1/2'
'x, -y-1/2, z-1/2'
'-x-1/2, y-1/2, z'

_cell_length_a                   13.9731(5)
_cell_length_b                   16.3251(5)
_cell_length_c                   37.9097(13)
_cell_angle_alpha                90
_cell_angle_beta                 90
_cell_angle_gamma                90
_cell_volume                     8647.7(5)
_cell_formula_units_Z            8
_cell_measurement_reflns_used    12290
_cell_measurement_temperature    100(2)
_cell_measurement_theta_max      30.543
_cell_measurement_theta_min      2.495
_shelx_estimated_absorpt_T_max   ?
_shelx_estimated_absorpt_T_min   ?
_exptl_absorpt_coefficient_mu    0.460
_exptl_absorpt_correction_T_max  ?
_exptl_absorpt_correction_T_min  ?
_exptl_absorpt_correction_type   empirical
_exptl_absorpt_process_details   ?
_exptl_absorpt_special_details   ?
_exptl_crystal_colour            Orange-red
_exptl_crystal_density_diffrn    1.280
_exptl_crystal_density_meas      ?
_exptl_crystal_density_method    'not measured'
_exptl_crystal_description       block
_exptl_crystal_F_000             3560
_exptl_crystal_size_max          0.8
_exptl_crystal_size_mid          0.6
_exptl_crystal_size_min          0.2
_exptl_transmission_factor_max   0.912
_exptl_transmission_factor_min   0.725
_diffrn_reflns_av_R_equivalents  0.0526
_diffrn_reflns_av_unetI/netI     0.0233
_diffrn_reflns_Laue_measured_fraction_full 0.999
_diffrn_reflns_Laue_measured_fraction_max 0.998
_diffrn_reflns_limit_h_max       19
_diffrn_reflns_limit_h_min       -19
_diffrn_reflns_limit_k_max       23
_diffrn_reflns_limit_k_min       -23
_diffrn_reflns_limit_l_max       53
_diffrn_reflns_limit_l_min       -54
_diffrn_reflns_number            160929
_diffrn_reflns_point_group_measured_fraction_full 0.999
_diffrn_reflns_point_group_measured_fraction_max 0.998
_diffrn_reflns_theta_full        25.242
_diffrn_reflns_theta_max         30.543
_diffrn_reflns_theta_min         2.495
_diffrn_ambient_temperature      100.0
_diffrn_detector_area_resol_mean ?
_diffrn_measured_fraction_theta_full 0.999
_diffrn_measured_fraction_theta_max 0.998
_diffrn_measurement_device_type  'CCD area detector'
_diffrn_measurement_method       'phi and omega scans'
_diffrn_radiation_type           MoK\a
_diffrn_radiation_wavelength     0.71073
_diffrn_source                   ?
_reflns_Friedel_coverage         0.000
_reflns_Friedel_fraction_full    .
_reflns_Friedel_fraction_max     .
_reflns_number_gt                12290
_reflns_number_total             13215
_reflns_special_details          
;
 Reflections were merged by SHELXL according to the crystal
 class for the calculation of statistics and refinement.
 
 _reflns_Friedel_fraction is defined as the number of unique
 Friedel pairs measured divided by the number that would be
 possible theoretically, ignoring centric projections and
 systematic absences.
;
_reflns_threshold_expression     'I > 2\s(I)'
_computing_cell_refinement       ?
_computing_data_collection       ?
_computing_data_reduction        ?
_computing_molecular_graphics    'Olex2 (Dolomanov et al., 2009)'
_computing_publication_material  'Olex2 (Dolomanov et al., 2009)'
_computing_structure_refinement  'ShelXL (Sheldrick, 2015)'
_computing_structure_solution    'ShelXT (Sheldrick, 2015)'
_refine_diff_density_max         0.900
_refine_diff_density_min         -0.595
_refine_diff_density_rms         0.082
_refine_ls_extinction_coef       .
_refine_ls_extinction_method     none
_refine_ls_goodness_of_fit_ref   1.082
_refine_ls_hydrogen_treatment    constr
_refine_ls_matrix_type           full
_refine_ls_number_parameters     516
_refine_ls_number_reflns         13215
_refine_ls_number_restraints     0
_refine_ls_R_factor_all          0.0389
_refine_ls_R_factor_gt           0.0355
_refine_ls_restrained_S_all      1.082
_refine_ls_shift/su_max          0.001
_refine_ls_shift/su_mean         0.000
_refine_ls_structure_factor_coef Fsqd
_refine_ls_weighting_details     
'w=1/[\s^2^(Fo^2^)+(0.0427P)^2^+4.4461P] where P=(Fo^2^+2Fc^2^)/3'
_refine_ls_weighting_scheme      calc
_refine_ls_wR_factor_gt          0.0911
_refine_ls_wR_factor_ref         0.0929
_refine_special_details          ?
_olex2_refinement_description    
;
1. Fixed Uiso
 At 1.2 times of:
  All C(H) groups, All C(H,H) groups
 At 1.5 times of:
  All C(H,H,H) groups
2.a Secondary CH2 refined with riding coordinates:
 C42(H42A,H42B), C38(H38A,H38B), C30(H30A,H30B), C40(H40A,H40B), C28(H28A,
 H28B), C32(H32A,H32B), C34(H34A,H34B), C36(H36A,H36B)
2.b Aromatic/amide H refined with riding coordinates:
 C26(H26), C24(H24), C23(H23), C25(H25), C16(H16), C14(H14), C13(H13), C6(H6),
 C15(H15), C22(H22), C7(H7), C8(H8), C10(H10), C9(H9)
2.c Idealised Me refined as rotating group:
 C1(H1A,H1B,H1C), C41(H41A,H41B,H41C), C35(H35A,H35B,H35C), C39(H39A,H39B,
 H39C), C20(H20A,H20B,H20C), C43(H43A,H43B,H43C), C4(H4A,H4B,H4C), C33(H33A,
 H33B,H33C), C31(H31A,H31B,H31C), C37(H37A,H37B,H37C), C29(H29A,H29B,H29C)
;
_atom_sites_solution_hydrogens   geom
_atom_sites_solution_primary     dual
_atom_sites_solution_secondary   ?
loop_
_atom_site_label
_atom_site_type_symbol
_atom_site_fract_x
_atom_site_fract_y
_atom_site_fract_z
_atom_site_U_iso_or_equiv
_atom_site_adp_type
_atom_site_occupancy
_atom_site_site_symmetry_order
_atom_site_calc_flag
_atom_site_refinement_flags_posn
_atom_site_refinement_flags_adp
_atom_site_refinement_flags_occupancy
_atom_site_disorder_assembly
_atom_site_disorder_group
Fe1 Fe 0.41329(2) 0.38333(2) 0.36748(2) 0.01231(4) Uani 1 1 d . . . . .
Cl1 Cl 0.50024(2) 0.50692(2) 0.37173(2) 0.01828(6) Uani 1 1 d . . . . .
O3 O 0.13093(6) 0.40382(5) 0.36097(2) 0.01981(16) Uani 1 1 d . . . . .
O4 O 0.34466(6) 0.35652(5) 0.47030(2) 0.01775(15) Uani 1 1 d . . . . .
O2 O 0.55850(7) 0.29467(6) 0.28597(2) 0.0271(2) Uani 1 1 d . . . . .
O1 O 0.60255(6) 0.23874(6) 0.41908(2) 0.02293(18) Uani 1 1 d . . . . .
N6 N 0.62982(6) 0.16517(5) 0.20071(2) 0.01429(16) Uani 1 1 d . . . . .
N5 N 0.34528(6) 0.37106(5) 0.41010(2) 0.01325(16) Uani 1 1 d . . . . .
N7 N 0.74695(7) 0.03861(6) 0.44614(2) 0.01657(17) Uani 1 1 d . . . . .
N1 N 0.47606(7) 0.31129(6) 0.44073(2) 0.01455(16) Uani 1 1 d . . . . .
N3 N 0.44066(7) 0.35208(6) 0.32080(2) 0.01598(17) Uani 1 1 d . . . . .
N4 N 0.29252(7) 0.41056(6) 0.34824(2) 0.01446(16) Uani 1 1 d . . . . .
N2 N 0.50944(7) 0.30771(6) 0.37935(2) 0.01464(16) Uani 1 1 d . . . . .
C27 C 0.38352(7) 0.34785(6) 0.44111(3) 0.01331(18) Uani 1 1 d . . . . .
C42 C 0.70058(8) 0.02439(7) 0.48185(3) 0.01727(19) Uani 1 1 d . . . . .
H42A H 0.744113 0.044964 0.500456 0.021 Uiso 1 1 calc R . . . .
H42B H 0.692781 -0.035298 0.485474 0.021 Uiso 1 1 calc R . . . .
C26 C 0.31357(8) 0.53417(7) 0.43522(3) 0.01573(19) Uani 1 1 d . . . . .
H26 H 0.375957 0.511416 0.433419 0.019 Uiso 1 1 calc R . . . .
C24 C 0.21130(9) 0.64798(7) 0.45114(3) 0.0189(2) Uani 1 1 d . . . . .
H24 H 0.203371 0.701197 0.460854 0.023 Uiso 1 1 calc R . . . .
C38 C 0.77527(8) 0.12896(7) 0.44428(3) 0.0194(2) Uani 1 1 d . . . . .
H38A H 0.716397 0.162575 0.445491 0.023 Uiso 1 1 calc R . . . .
H38B H 0.814469 0.142248 0.465272 0.023 Uiso 1 1 calc R . . . .
C21 C 0.23472(7) 0.48849(6) 0.42421(3) 0.01316(18) Uani 1 1 d . . . . .
C23 C 0.13263(8) 0.60421(7) 0.43904(3) 0.0182(2) Uani 1 1 d . . . . .
H23 H 0.070763 0.628276 0.439802 0.022 Uiso 1 1 calc R . . . .
C1 C 0.51229(8) 0.28934(7) 0.47582(3) 0.0190(2) Uani 1 1 d . . . . .
H1A H 0.494625 0.332075 0.492763 0.029 Uiso 1 1 calc GR . . . .
H1B H 0.582130 0.284257 0.474938 0.029 Uiso 1 1 calc GR . . . .
H1C H 0.484300 0.237015 0.483179 0.029 Uiso 1 1 calc GR . . . .
C19 C 0.24519(7) 0.40105(6) 0.40955(3) 0.01336(17) Uani 1 1 d . . . . .
C12 C 0.37225(8) 0.37582(6) 0.29550(3) 0.01656(19) Uani 1 1 d . . . . .
C25 C 0.30189(9) 0.61290(7) 0.44887(3) 0.0183(2) Uani 1 1 d . . . . .
H25 H 0.356217 0.642831 0.456671 0.022 Uiso 1 1 calc R . . . .
C30 C 0.55653(9) 0.23048(7) 0.19144(3) 0.0223(2) Uani 1 1 d . . . . .
H30A H 0.524435 0.248207 0.213439 0.027 Uiso 1 1 calc R . . . .
H30B H 0.590806 0.278538 0.181750 0.027 Uiso 1 1 calc R . . . .
C40 C 0.83390(8) -0.01674(7) 0.44283(3) 0.0192(2) Uani 1 1 d . . . . .
H40A H 0.813667 -0.073927 0.447278 0.023 Uiso 1 1 calc R . . . .
H40B H 0.857742 -0.013833 0.418268 0.023 Uiso 1 1 calc R . . . .
C41 C 0.91556(8) 0.00382(8) 0.46758(3) 0.0222(2) Uani 1 1 d . . . . .
H41A H 0.940324 0.058455 0.461976 0.033 Uiso 1 1 calc GR . . . .
H41B H 0.966741 -0.036707 0.464791 0.033 Uiso 1 1 calc GR . . . .
H41C H 0.892431 0.003010 0.491981 0.033 Uiso 1 1 calc GR . . . .
C28 C 0.68447(8) 0.13577(7) 0.16842(3) 0.01636(19) Uani 1 1 d . . . . .
H28A H 0.729966 0.092599 0.175843 0.020 Uiso 1 1 calc R . . . .
H28B H 0.638490 0.110513 0.151787 0.020 Uiso 1 1 calc R . . . .
C2 C 0.53333(8) 0.28335(6) 0.41199(3) 0.01533(19) Uani 1 1 d . . . . .
C18 C 0.21585(8) 0.40568(6) 0.36992(3) 0.01480(19) Uani 1 1 d . . . . .
C32 C 0.58347(8) 0.08868(7) 0.21603(3) 0.0192(2) Uani 1 1 d . . . . .
H32A H 0.546387 0.061308 0.197153 0.023 Uiso 1 1 calc R . . . .
H32B H 0.634709 0.050531 0.223476 0.023 Uiso 1 1 calc R . . . .
C16 C 0.21024(9) 0.42986(7) 0.28980(3) 0.0194(2) Uani 1 1 d . . . . .
H16 H 0.153246 0.450646 0.300120 0.023 Uiso 1 1 calc R . . . .
C14 C 0.30138(10) 0.39320(8) 0.23807(3) 0.0241(2) Uani 1 1 d . . . . .
H14 H 0.305691 0.388863 0.213130 0.029 Uiso 1 1 calc R . . . .
C17 C 0.28728(8) 0.40652(6) 0.31101(3) 0.01596(19) Uani 1 1 d . . . . .
C34 C 0.69564(8) 0.20595(7) 0.22744(3) 0.0174(2) Uani 1 1 d . . . . .
H34A H 0.719740 0.257699 0.217128 0.021 Uiso 1 1 calc R . . . .
H34B H 0.657430 0.220326 0.248542 0.021 Uiso 1 1 calc R . . . .
C35 C 0.78025(9) 0.15539(8) 0.23909(4) 0.0251(2) Uani 1 1 d . . . . .
H35A H 0.821383 0.143975 0.218735 0.038 Uiso 1 1 calc GR . . . .
H35B H 0.757627 0.103653 0.249203 0.038 Uiso 1 1 calc GR . . . .
H35C H 0.816736 0.185695 0.256897 0.038 Uiso 1 1 calc GR . . . .
C13 C 0.37969(9) 0.37003(7) 0.25885(3) 0.0211(2) Uani 1 1 d . . . . .
H13 H 0.436929 0.350692 0.248196 0.025 Uiso 1 1 calc R . . . .
C6 C 0.66397(9) 0.15390(7) 0.33158(3) 0.0207(2) Uani 1 1 d . . . . .
H6 H 0.718399 0.186634 0.326413 0.025 Uiso 1 1 calc R . . . .
C11 C 0.52289(8) 0.31102(7) 0.31479(3) 0.0178(2) Uani 1 1 d . . . . .
C15 C 0.21805(10) 0.42223(7) 0.25311(3) 0.0234(2) Uani 1 1 d . . . . .
H15 H 0.165658 0.437129 0.238487 0.028 Uiso 1 1 calc R . . . .
C39 C 0.83074(10) 0.15325(8) 0.41155(4) 0.0265(2) Uani 1 1 d . . . . .
H39A H 0.791658 0.142685 0.390575 0.040 Uiso 1 1 calc GR . . . .
H39B H 0.889857 0.121103 0.410212 0.040 Uiso 1 1 calc GR . . . .
H39C H 0.846560 0.211672 0.412711 0.040 Uiso 1 1 calc GR . . . .
C3 C 0.57265(8) 0.28325(7) 0.34967(3) 0.01582(19) Uani 1 1 d . . . . .
C22 C 0.14398(8) 0.52502(7) 0.42575(3) 0.01623(19) Uani 1 1 d . . . . .
H22 H 0.089607 0.495555 0.417670 0.019 Uiso 1 1 calc R . . . .
C5 C 0.58208(8) 0.19030(7) 0.34578(3) 0.01644(19) Uani 1 1 d . . . . .
C20 C 0.17476(8) 0.34208(7) 0.42762(3) 0.01715(19) Uani 1 1 d . . . . .
H20A H 0.186491 0.286129 0.419315 0.026 Uiso 1 1 calc GR . . . .
H20B H 0.109016 0.358087 0.421833 0.026 Uiso 1 1 calc GR . . . .
H20C H 0.183898 0.344456 0.453231 0.026 Uiso 1 1 calc GR . . . .
C43 C 0.60358(8) 0.06548(8) 0.48618(4) 0.0242(2) Uani 1 1 d . . . . .
H43A H 0.557965 0.041446 0.469495 0.036 Uiso 1 1 calc GR . . . .
H43B H 0.609812 0.124283 0.481509 0.036 Uiso 1 1 calc GR . . . .
H43C H 0.580476 0.057192 0.510326 0.036 Uiso 1 1 calc GR . . . .
C7 C 0.66647(11) 0.06961(8) 0.32491(3) 0.0267(3) Uani 1 1 d . . . . .
H7 H 0.722702 0.045377 0.315451 0.032 Uiso 1 1 calc R . . . .
C4 C 0.66902(9) 0.32794(7) 0.35193(4) 0.0231(2) Uani 1 1 d . . . . .
H4A H 0.657877 0.386700 0.355275 0.035 Uiso 1 1 calc GR . . . .
H4B H 0.704947 0.319213 0.330048 0.035 Uiso 1 1 calc GR . . . .
H4C H 0.705797 0.306473 0.371903 0.035 Uiso 1 1 calc GR . . . .
C33 C 0.51792(10) 0.10344(10) 0.24703(4) 0.0302(3) Uani 1 1 d . . . . .
H33A H 0.463955 0.137654 0.239575 0.045 Uiso 1 1 calc GR . . . .
H33B H 0.553369 0.131369 0.265815 0.045 Uiso 1 1 calc GR . . . .
H33C H 0.493865 0.050882 0.255830 0.045 Uiso 1 1 calc GR . . . .
C31 C 0.48043(11) 0.20475(9) 0.16522(4) 0.0338(3) Uani 1 1 d . . . . .
H31A H 0.510775 0.190184 0.142779 0.051 Uiso 1 1 calc GR . . . .
H31B H 0.435699 0.250156 0.161469 0.051 Uiso 1 1 calc GR . . . .
H31C H 0.445597 0.157275 0.174466 0.051 Uiso 1 1 calc GR . . . .
C8 C 0.58746(12) 0.02156(8) 0.33203(3) 0.0288(3) Uani 1 1 d . . . . .
H8 H 0.588952 -0.035504 0.327154 0.035 Uiso 1 1 calc R . . . .
C10 C 0.50360(9) 0.14059(7) 0.35319(3) 0.0207(2) Uani 1 1 d . . . . .
H10 H 0.447567 0.164215 0.363087 0.025 Uiso 1 1 calc R . . . .
C36 C 0.67815(9) 0.02006(9) 0.41628(3) 0.0251(2) Uani 1 1 d . . . . .
H36A H 0.712448 0.026666 0.393602 0.030 Uiso 1 1 calc R . . . .
H36B H 0.625746 0.060852 0.416800 0.030 Uiso 1 1 calc R . . . .
C37 C 0.63457(11) -0.06538(10) 0.41750(4) 0.0323(3) Uani 1 1 d . . . . .
H37A H 0.590404 -0.072248 0.397634 0.048 Uiso 1 1 calc GR . . . .
H37B H 0.599671 -0.072471 0.439709 0.048 Uiso 1 1 calc GR . . . .
H37C H 0.685591 -0.106409 0.415929 0.048 Uiso 1 1 calc GR . . . .
C9 C 0.50596(11) 0.05684(8) 0.34633(3) 0.0257(2) Uani 1 1 d . . . . .
H9 H 0.451701 0.023843 0.351440 0.031 Uiso 1 1 calc R . . . .
C29 C 0.73950(10) 0.20177(8) 0.14910(3) 0.0253(2) Uani 1 1 d . . . . .
H29A H 0.769014 0.178409 0.127919 0.038 Uiso 1 1 calc GR . . . .
H29B H 0.789452 0.223770 0.164576 0.038 Uiso 1 1 calc GR . . . .
H29C H 0.695670 0.245893 0.142296 0.038 Uiso 1 1 calc GR . . . .

loop_
_atom_site_aniso_label
_atom_site_aniso_U_11
_atom_site_aniso_U_22
_atom_site_aniso_U_33
_atom_site_aniso_U_23
_atom_site_aniso_U_13
_atom_site_aniso_U_12
Fe1 0.01411(7) 0.00982(7) 0.01301(7) -0.00049(5) -0.00109(5) 0.00117(5)
Cl1 0.02002(12) 0.01259(11) 0.02223(12) 0.00105(8) -0.00508(9) -0.00177(9)
O3 0.0160(4) 0.0208(4) 0.0226(4) -0.0018(3) -0.0053(3) 0.0028(3)
O4 0.0212(4) 0.0177(4) 0.0144(3) -0.0015(3) -0.0001(3) 0.0045(3)
O2 0.0365(5) 0.0256(4) 0.0194(4) 0.0040(3) 0.0105(4) 0.0091(4)
O1 0.0208(4) 0.0248(4) 0.0232(4) 0.0002(3) -0.0022(3) 0.0116(3)
N6 0.0149(4) 0.0119(4) 0.0161(4) -0.0020(3) 0.0005(3) 0.0012(3)
N5 0.0133(4) 0.0120(4) 0.0144(4) -0.0004(3) -0.0013(3) 0.0034(3)
N7 0.0156(4) 0.0193(4) 0.0148(4) 0.0032(3) -0.0025(3) -0.0008(3)
N1 0.0161(4) 0.0142(4) 0.0133(4) -0.0009(3) -0.0030(3) 0.0045(3)
N3 0.0197(4) 0.0140(4) 0.0143(4) -0.0004(3) 0.0005(3) 0.0007(3)
N4 0.0172(4) 0.0126(4) 0.0136(4) 0.0000(3) -0.0029(3) 0.0004(3)
N2 0.0150(4) 0.0130(4) 0.0158(4) -0.0001(3) 0.0018(3) 0.0032(3)
C27 0.0155(4) 0.0090(4) 0.0154(4) -0.0012(3) -0.0017(3) 0.0017(3)
C42 0.0153(4) 0.0215(5) 0.0150(4) 0.0035(4) -0.0008(4) 0.0007(4)
C26 0.0157(5) 0.0131(4) 0.0184(5) 0.0003(4) -0.0005(4) 0.0013(4)
C24 0.0251(5) 0.0106(4) 0.0210(5) 0.0003(4) 0.0047(4) 0.0016(4)
C38 0.0171(5) 0.0169(5) 0.0241(5) 0.0050(4) -0.0005(4) 0.0016(4)
C21 0.0153(4) 0.0108(4) 0.0133(4) 0.0003(3) 0.0007(3) 0.0021(3)
C23 0.0183(5) 0.0140(5) 0.0223(5) 0.0017(4) 0.0052(4) 0.0046(4)
C1 0.0223(5) 0.0189(5) 0.0159(5) -0.0008(4) -0.0063(4) 0.0060(4)
C19 0.0134(4) 0.0108(4) 0.0159(4) -0.0004(3) -0.0017(3) 0.0020(3)
C12 0.0229(5) 0.0117(4) 0.0151(5) 0.0002(3) -0.0012(4) -0.0031(4)
C25 0.0209(5) 0.0125(5) 0.0214(5) -0.0003(4) -0.0002(4) -0.0012(4)
C30 0.0224(5) 0.0182(5) 0.0263(6) -0.0051(4) -0.0045(4) 0.0086(4)
C40 0.0206(5) 0.0169(5) 0.0203(5) -0.0010(4) 0.0020(4) 0.0018(4)
C41 0.0170(5) 0.0243(6) 0.0252(6) 0.0002(4) -0.0008(4) 0.0074(4)
C28 0.0197(5) 0.0133(4) 0.0161(5) -0.0022(4) 0.0029(4) 0.0006(4)
C2 0.0154(4) 0.0122(4) 0.0184(5) -0.0013(3) -0.0002(4) 0.0023(3)
C18 0.0181(5) 0.0095(4) 0.0168(5) -0.0011(3) -0.0029(4) 0.0014(4)
C32 0.0196(5) 0.0182(5) 0.0198(5) 0.0002(4) 0.0020(4) -0.0048(4)
C16 0.0244(5) 0.0143(5) 0.0196(5) 0.0029(4) -0.0068(4) -0.0030(4)
C14 0.0383(7) 0.0191(5) 0.0148(5) 0.0021(4) -0.0048(5) -0.0083(5)
C17 0.0219(5) 0.0111(4) 0.0149(4) 0.0009(3) -0.0028(4) -0.0023(4)
C34 0.0172(5) 0.0166(5) 0.0184(5) -0.0051(4) -0.0014(4) -0.0003(4)
C35 0.0220(5) 0.0270(6) 0.0262(6) -0.0060(5) -0.0076(5) 0.0047(5)
C13 0.0309(6) 0.0169(5) 0.0155(5) 0.0002(4) 0.0008(4) -0.0047(4)
C6 0.0236(5) 0.0183(5) 0.0201(5) -0.0001(4) 0.0037(4) 0.0050(4)
C11 0.0234(5) 0.0118(4) 0.0181(5) 0.0016(4) 0.0045(4) 0.0005(4)
C15 0.0323(6) 0.0189(5) 0.0190(5) 0.0046(4) -0.0095(4) -0.0063(5)
C39 0.0265(6) 0.0246(6) 0.0284(6) 0.0086(5) 0.0034(5) -0.0027(5)
C3 0.0161(4) 0.0127(4) 0.0187(5) -0.0003(4) 0.0038(4) 0.0017(4)
C22 0.0144(4) 0.0143(4) 0.0200(5) 0.0001(4) 0.0019(4) 0.0016(4)
C5 0.0199(5) 0.0129(4) 0.0165(5) 0.0000(4) 0.0010(4) 0.0018(4)
C20 0.0166(5) 0.0127(4) 0.0221(5) 0.0010(4) -0.0001(4) -0.0007(4)
C43 0.0147(5) 0.0294(6) 0.0284(6) 0.0050(5) 0.0015(4) 0.0026(4)
C7 0.0395(7) 0.0205(5) 0.0203(5) -0.0017(4) 0.0050(5) 0.0116(5)
C4 0.0194(5) 0.0183(5) 0.0316(6) -0.0031(4) 0.0059(4) -0.0031(4)
C33 0.0244(6) 0.0401(7) 0.0260(6) 0.0046(5) 0.0089(5) -0.0001(5)
C31 0.0310(7) 0.0311(7) 0.0394(8) -0.0089(6) -0.0158(6) 0.0123(6)
C8 0.0551(9) 0.0128(5) 0.0186(5) -0.0015(4) 0.0012(5) 0.0027(5)
C10 0.0237(5) 0.0165(5) 0.0218(5) 0.0002(4) 0.0027(4) -0.0014(4)
C36 0.0247(6) 0.0335(6) 0.0171(5) 0.0045(5) -0.0071(4) -0.0071(5)
C37 0.0359(7) 0.0360(7) 0.0250(6) -0.0004(5) -0.0070(5) -0.0136(6)
C9 0.0392(7) 0.0166(5) 0.0212(5) 0.0010(4) -0.0001(5) -0.0067(5)
C29 0.0317(6) 0.0220(6) 0.0221(5) 0.0022(4) 0.0073(5) -0.0039(5)

_geom_special_details            
;
 All esds (except the esd in the dihedral angle between two l.s. planes)
 are estimated using the full covariance matrix.  The cell esds are taken
 into account individually in the estimation of esds in distances, angles
 and torsion angles; correlations between esds in cell parameters are only
 used when they are defined by crystal symmetry.  An approximate (isotropic)
 treatment of cell esds is used for estimating esds involving l.s. planes.
;
loop_
_geom_bond_atom_site_label_1
_geom_bond_atom_site_label_2
_geom_bond_distance
_geom_bond_site_symmetry_2
_geom_bond_publ_flag
Fe1 Cl1 2.3606(3) . ?
Fe1 N5 1.8850(9) . ?
Fe1 N3 1.8810(9) . ?
Fe1 N4 1.8915(9) . ?
Fe1 N2 1.8793(9) . ?
O3 C18 1.2345(13) . ?
O4 C27 1.2404(13) . ?
O2 C11 1.2299(14) . ?
O1 C2 1.2402(13) . ?
N6 C30 1.5195(14) . ?
N6 C28 1.5205(14) . ?
N6 C32 1.5219(14) . ?
N6 C34 1.5219(14) . ?
N5 C27 1.3460(13) . ?
N5 C19 1.4819(13) . ?
N7 C42 1.5188(14) . ?
N7 C38 1.5287(15) . ?
N7 C40 1.5192(15) . ?
N7 C36 1.5159(15) . ?
N1 C27 1.4243(13) . ?
N1 C1 1.4675(14) . ?
N1 C2 1.4267(14) . ?
N3 C12 1.4085(14) . ?
N3 C11 1.3495(14) . ?
N4 C18 1.3525(14) . ?
N4 C17 1.4147(13) . ?
N2 C2 1.3419(14) . ?
N2 C3 1.4851(14) . ?
C42 C43 1.5212(16) . ?
C26 C21 1.3945(15) . ?
C26 C25 1.3951(15) . ?
C24 C23 1.3891(17) . ?
C24 C25 1.3920(16) . ?
C38 C39 1.5158(17) . ?
C21 C19 1.5388(14) . ?
C21 C22 1.4024(14) . ?
C23 C22 1.3964(15) . ?
C19 C18 1.5591(15) . ?
C19 C20 1.5377(15) . ?
C12 C17 1.4166(16) . ?
C12 C13 1.3964(15) . ?
C30 C31 1.5149(18) . ?
C40 C41 1.5149(17) . ?
C28 C29 1.5128(16) . ?
C32 C33 1.5095(17) . ?
C16 C17 1.3968(15) . ?
C16 C15 1.4004(17) . ?
C14 C13 1.4005(18) . ?
C14 C15 1.380(2) . ?
C34 C35 1.5080(16) . ?
C6 C5 1.3971(15) . ?
C6 C7 1.3994(17) . ?
C11 C3 1.5613(16) . ?
C3 C5 1.5303(15) . ?
C3 C4 1.5339(16) . ?
C5 C10 1.3929(16) . ?
C7 C8 1.381(2) . ?
C8 C9 1.386(2) . ?
C10 C9 1.3922(16) . ?
C36 C37 1.5227(19) . ?

loop_
_geom_angle_atom_site_label_1
_geom_angle_atom_site_label_2
_geom_angle_atom_site_label_3
_geom_angle
_geom_angle_site_symmetry_1
_geom_angle_site_symmetry_3
_geom_angle_publ_flag
N5 Fe1 Cl1 106.97(3) . . ?
N5 Fe1 N4 84.59(4) . . ?
N3 Fe1 Cl1 101.03(3) . . ?
N3 Fe1 N5 151.64(4) . . ?
N3 Fe1 N4 83.24(4) . . ?
N4 Fe1 Cl1 106.54(3) . . ?
N2 Fe1 Cl1 100.21(3) . . ?
N2 Fe1 N5 94.90(4) . . ?
N2 Fe1 N3 84.36(4) . . ?
N2 Fe1 N4 152.20(4) . . ?
C30 N6 C28 111.96(9) . . ?
C30 N6 C32 112.15(9) . . ?
C30 N6 C34 104.73(8) . . ?
C28 N6 C32 105.19(8) . . ?
C28 N6 C34 111.76(8) . . ?
C34 N6 C32 111.22(9) . . ?
C27 N5 Fe1 125.34(7) . . ?
C27 N5 C19 118.68(9) . . ?
C19 N5 Fe1 115.38(6) . . ?
C42 N7 C38 107.40(9) . . ?
C42 N7 C40 108.90(8) . . ?
C40 N7 C38 111.28(9) . . ?
C36 N7 C42 111.39(9) . . ?
C36 N7 C38 108.81(9) . . ?
C36 N7 C40 109.06(9) . . ?
C27 N1 C1 113.97(9) . . ?
C27 N1 C2 130.61(9) . . ?
C2 N1 C1 114.87(9) . . ?
C12 N3 Fe1 115.34(7) . . ?
C11 N3 Fe1 117.82(8) . . ?
C11 N3 C12 126.83(10) . . ?
C18 N4 Fe1 117.30(7) . . ?
C18 N4 C17 124.22(9) . . ?
C17 N4 Fe1 114.83(7) . . ?
C2 N2 Fe1 126.39(7) . . ?
C2 N2 C3 118.10(9) . . ?
C3 N2 Fe1 114.86(7) . . ?
O4 C27 N5 124.98(10) . . ?
O4 C27 N1 117.02(9) . . ?
N5 C27 N1 118.00(9) . . ?
N7 C42 C43 114.13(9) . . ?
C21 C26 C25 120.75(10) . . ?
C23 C24 C25 119.18(10) . . ?
C39 C38 N7 114.99(10) . . ?
C26 C21 C19 121.94(9) . . ?
C26 C21 C22 118.32(9) . . ?
C22 C21 C19 119.71(9) . . ?
C24 C23 C22 120.37(10) . . ?
N5 C19 C21 113.03(8) . . ?
N5 C19 C18 106.13(8) . . ?
N5 C19 C20 113.01(8) . . ?
C21 C19 C18 106.14(8) . . ?
C20 C19 C21 111.03(8) . . ?
C20 C19 C18 106.94(9) . . ?
N3 C12 C17 112.55(9) . . ?
C13 C12 N3 127.47(11) . . ?
C13 C12 C17 119.96(11) . . ?
C24 C25 C26 120.56(11) . . ?
C31 C30 N6 115.48(10) . . ?
C41 C40 N7 114.79(9) . . ?
C29 C28 N6 114.84(9) . . ?
O1 C2 N1 117.37(10) . . ?
O1 C2 N2 124.60(10) . . ?
N2 C2 N1 118.04(9) . . ?
O3 C18 N4 126.56(10) . . ?
O3 C18 C19 121.10(10) . . ?
N4 C18 C19 112.33(9) . . ?
C33 C32 N6 115.11(10) . . ?
C17 C16 C15 119.18(12) . . ?
C15 C14 C13 121.29(11) . . ?
N4 C17 C12 112.78(9) . . ?
C16 C17 N4 126.99(11) . . ?
C16 C17 C12 120.23(10) . . ?
C35 C34 N6 115.43(9) . . ?
C12 C13 C14 118.90(12) . . ?
C5 C6 C7 120.55(12) . . ?
O2 C11 N3 127.04(11) . . ?
O2 C11 C3 120.60(10) . . ?
N3 C11 C3 112.36(9) . . ?
C14 C15 C16 120.43(11) . . ?
N2 C3 C11 107.38(9) . . ?
N2 C3 C5 113.01(9) . . ?
N2 C3 C4 110.61(9) . . ?
C5 C3 C11 104.16(9) . . ?
C5 C3 C4 113.67(9) . . ?
C4 C3 C11 107.46(9) . . ?
C23 C22 C21 120.76(10) . . ?
C6 C5 C3 121.97(10) . . ?
C10 C5 C6 118.33(11) . . ?
C10 C5 C3 119.37(10) . . ?
C8 C7 C6 120.21(12) . . ?
C7 C8 C9 119.81(11) . . ?
C9 C10 C5 121.05(12) . . ?
N7 C36 C37 114.45(10) . . ?
C8 C9 C10 120.03(12) . . ?

_shelx_res_file                  
;
TITL s1a_a.res in Pbca
    s1a.res
    created by SHELXL-2018/3 at 18:17:29 on 03-Jan-2022
REM Old TITL S1A in Pbca #61
REM SHELXT solution in Pbca: R1 0.105, Rweak 0.003, Alpha 0.036
REM <I/s> 1.202 for 852 systematic absences, Orientation as input
REM Formula found by SHELXT: C43 Cl Fe N7 O4
CELL 0.71073 13.9731 16.3251 37.9097 90 90 90
ZERR 8 0.0005 0.0005 0.0013 0 0 0
LATT 1
SYMM 0.5-X,-Y,0.5+Z
SYMM -X,0.5+Y,0.5-Z
SYMM 0.5+X,0.5-Y,-Z
SFAC C H Cl Fe N O
UNIT 344 504 8 8 56 32

L.S. 4
PLAN  6
TEMP -173.15
BOND
list 4
fmap 2
ACTA
OMIT 1 1 2
OMIT 0 0 4
OMIT 1 0 2
REM <olex2.extras>
REM <HklSrc "%.\\S1A.hkl">
REM </olex2.extras>

WGHT    0.042700    4.446100
FVAR       0.17852
FE1   4    0.413295    0.383333    0.367482    11.00000    0.01411    0.00982 =
         0.01301   -0.00049   -0.00109    0.00117
CL1   3    0.500243    0.506919    0.371730    11.00000    0.02002    0.01259 =
         0.02223    0.00105   -0.00508   -0.00177
O3    6    0.130933    0.403815    0.360965    11.00000    0.01605    0.02077 =
         0.02263   -0.00182   -0.00528    0.00277
O4    6    0.344664    0.356517    0.470295    11.00000    0.02116    0.01773 =
         0.01435   -0.00145   -0.00012    0.00453
O2    6    0.558502    0.294669    0.285969    11.00000    0.03650    0.02557 =
         0.01937    0.00397    0.01046    0.00914
O1    6    0.602547    0.238736    0.419081    11.00000    0.02080    0.02480 =
         0.02319    0.00015   -0.00223    0.01155
N6    5    0.629820    0.165165    0.200707    11.00000    0.01489    0.01194 =
         0.01606   -0.00201    0.00051    0.00125
N5    5    0.345282    0.371060    0.410096    11.00000    0.01334    0.01197 =
         0.01444   -0.00039   -0.00125    0.00340
N7    5    0.746955    0.038609    0.446141    11.00000    0.01557    0.01931 =
         0.01482    0.00321   -0.00247   -0.00079
N1    5    0.476062    0.311292    0.440734    11.00000    0.01612    0.01420 =
         0.01333   -0.00092   -0.00304    0.00455
N3    5    0.440663    0.352080    0.320801    11.00000    0.01966    0.01400 =
         0.01427   -0.00039    0.00049    0.00072
N4    5    0.292518    0.410565    0.348242    11.00000    0.01724    0.01258 =
         0.01357    0.00002   -0.00292    0.00039
N2    5    0.509441    0.307706    0.379351    11.00000    0.01503    0.01305 =
         0.01584   -0.00014    0.00178    0.00321
C27   1    0.383522    0.347853    0.441115    11.00000    0.01548    0.00900 =
         0.01544   -0.00120   -0.00168    0.00175
C42   1    0.700583    0.024387    0.481855    11.00000    0.01534    0.02146 =
         0.01500    0.00351   -0.00078    0.00069
AFIX  23
H42A  2    0.744113    0.044964    0.500456    11.00000   -1.20000
H42B  2    0.692781   -0.035298    0.485474    11.00000   -1.20000
AFIX   0

C26   1    0.313574    0.534168    0.435225    11.00000    0.01574    0.01307 =
         0.01839    0.00029   -0.00047    0.00132
AFIX  43
H26   2    0.375957    0.511416    0.433419    11.00000   -1.20000
AFIX   0
C24   1    0.211296    0.647982    0.451144    11.00000    0.02509    0.01056 =
         0.02102    0.00035    0.00475    0.00164
AFIX  43
H24   2    0.203371    0.701197    0.460854    11.00000   -1.20000
AFIX   0

C38   1    0.775272    0.128956    0.444284    11.00000    0.01707    0.01691 =
         0.02410    0.00499   -0.00051    0.00161
AFIX  23
H38A  2    0.716397    0.162575    0.445491    11.00000   -1.20000
H38B  2    0.814469    0.142248    0.465272    11.00000   -1.20000
AFIX   0

C21   1    0.234716    0.488486    0.424209    11.00000    0.01531    0.01085 =
         0.01332    0.00034    0.00068    0.00211
C23   1    0.132628    0.604207    0.439039    11.00000    0.01834    0.01399 =
         0.02227    0.00166    0.00520    0.00462
AFIX  43
H23   2    0.070763    0.628276    0.439802    11.00000   -1.20000
AFIX   0
C1    1    0.512288    0.289336    0.475817    11.00000    0.02228    0.01894 =
         0.01587   -0.00081   -0.00629    0.00602
AFIX 137
H1A   2    0.494625    0.332075    0.492763    11.00000   -1.50000
H1B   2    0.582130    0.284257    0.474938    11.00000   -1.50000
H1C   2    0.484300    0.237015    0.483179    11.00000   -1.50000
AFIX   0
C19   1    0.245192    0.401047    0.409547    11.00000    0.01337    0.01083 =
         0.01588   -0.00041   -0.00167    0.00200
C12   1    0.372255    0.375821    0.295502    11.00000    0.02292    0.01168 =
         0.01509    0.00021   -0.00119   -0.00310
C25   1    0.301889    0.612903    0.448868    11.00000    0.02091    0.01249 =
         0.02143   -0.00029   -0.00023   -0.00124
AFIX  43
H25   2    0.356217    0.642831    0.456671    11.00000   -1.20000
AFIX   0

C30   1    0.556525    0.230477    0.191444    11.00000    0.02239    0.01822 =
         0.02627   -0.00509   -0.00454    0.00856
AFIX  23
H30A  2    0.524435    0.248207    0.213439    11.00000   -1.20000
H30B  2    0.590806    0.278538    0.181750    11.00000   -1.20000
AFIX   0

C40   1    0.833899   -0.016735    0.442828    11.00000    0.02056    0.01686 =
         0.02030   -0.00101    0.00204    0.00176
AFIX  23
H40A  2    0.813667   -0.073927    0.447278    11.00000   -1.20000
H40B  2    0.857742   -0.013833    0.418268    11.00000   -1.20000
AFIX   0
C41   1    0.915557    0.003820    0.467579    11.00000    0.01696    0.02432 =
         0.02521    0.00018   -0.00080    0.00743
AFIX 137
H41A  2    0.940324    0.058455    0.461976    11.00000   -1.50000
H41B  2    0.966741   -0.036707    0.464791    11.00000   -1.50000
H41C  2    0.892431    0.003010    0.491981    11.00000   -1.50000
AFIX   0

C28   1    0.684466    0.135766    0.168416    11.00000    0.01968    0.01329 =
         0.01612   -0.00225    0.00292    0.00061
AFIX  23
H28A  2    0.729966    0.092599    0.175843    11.00000   -1.20000
H28B  2    0.638490    0.110513    0.151787    11.00000   -1.20000
AFIX   0

C2    1    0.533330    0.283355    0.411992    11.00000    0.01541    0.01219 =
         0.01838   -0.00134   -0.00017    0.00229
C18   1    0.215848    0.405684    0.369918    11.00000    0.01812    0.00949 =
         0.01679   -0.00111   -0.00294    0.00143
C32   1    0.583471    0.088675    0.216028    11.00000    0.01965    0.01819 =
         0.01976    0.00019    0.00205   -0.00481
AFIX  23
H32A  2    0.546387    0.061308    0.197153    11.00000   -1.20000
H32B  2    0.634709    0.050531    0.223476    11.00000   -1.20000
AFIX   0

C16   1    0.210236    0.429858    0.289795    11.00000    0.02442    0.01427 =
         0.01962    0.00286   -0.00679   -0.00302
AFIX  43
H16   2    0.153246    0.450646    0.300120    11.00000   -1.20000
AFIX   0
C14   1    0.301382    0.393204    0.238069    11.00000    0.03828    0.01908 =
         0.01482    0.00211   -0.00481   -0.00835
AFIX  43
H14   2    0.305691    0.388863    0.213130    11.00000   -1.20000
AFIX   0
C17   1    0.287279    0.406520    0.311014    11.00000    0.02189    0.01109 =
         0.01490    0.00092   -0.00280   -0.00232

C34   1    0.695637    0.205945    0.227440    11.00000    0.01721    0.01658 =
         0.01843   -0.00505   -0.00136   -0.00033
AFIX  23
H34A  2    0.719740    0.257699    0.217128    11.00000   -1.20000
H34B  2    0.657430    0.220326    0.248542    11.00000   -1.20000
AFIX   0
C35   1    0.780252    0.155392    0.239089    11.00000    0.02201    0.02695 =
         0.02623   -0.00598   -0.00755    0.00466
AFIX 137
H35A  2    0.821383    0.143975    0.218735    11.00000   -1.50000
H35B  2    0.757627    0.103653    0.249203    11.00000   -1.50000
H35C  2    0.816736    0.185695    0.256897    11.00000   -1.50000
AFIX   0

C13   1    0.379694    0.370030    0.258853    11.00000    0.03086    0.01691 =
         0.01546    0.00021    0.00077   -0.00468
AFIX  43
H13   2    0.436929    0.350692    0.248196    11.00000   -1.20000
AFIX   0
C6    1    0.663965    0.153898    0.331580    11.00000    0.02362    0.01827 =
         0.02015   -0.00005    0.00374    0.00495
AFIX  43
H6    2    0.718399    0.186634    0.326413    11.00000   -1.20000
AFIX   0
C11   1    0.522886    0.311025    0.314790    11.00000    0.02338    0.01183 =
         0.01805    0.00163    0.00446    0.00053
C15   1    0.218048    0.422231    0.253114    11.00000    0.03225    0.01889 =
         0.01901    0.00459   -0.00948   -0.00634
AFIX  43
H15   2    0.165658    0.437129    0.238487    11.00000   -1.20000
AFIX   0

C39   1    0.830738    0.153251    0.411553    11.00000    0.02645    0.02464 =
         0.02843    0.00860    0.00343   -0.00268
AFIX 137
H39A  2    0.791658    0.142685    0.390575    11.00000   -1.50000
H39B  2    0.889857    0.121103    0.410212    11.00000   -1.50000
H39C  2    0.846560    0.211672    0.412711    11.00000   -1.50000
AFIX   0

C3    1    0.572651    0.283253    0.349671    11.00000    0.01609    0.01270 =
         0.01867   -0.00026    0.00380    0.00167
C22   1    0.143979    0.525019    0.425754    11.00000    0.01437    0.01431 =
         0.02000    0.00008    0.00186    0.00163
AFIX  43
H22   2    0.089607    0.495555    0.417670    11.00000   -1.20000
AFIX   0
C5    1    0.582081    0.190304    0.345775    11.00000    0.01990    0.01293 =
         0.01648    0.00002    0.00103    0.00184
C20   1    0.174764    0.342084    0.427620    11.00000    0.01665    0.01270 =
         0.02209    0.00104   -0.00007   -0.00069
AFIX 137
H20A  2    0.186491    0.286129    0.419315    11.00000   -1.50000
H20B  2    0.109016    0.358087    0.421833    11.00000   -1.50000
H20C  2    0.183898    0.344456    0.453231    11.00000   -1.50000
AFIX   0

C43   1    0.603581    0.065482    0.486181    11.00000    0.01469    0.02935 =
         0.02844    0.00502    0.00153    0.00264
AFIX 137
H43A  2    0.557965    0.041446    0.469495    11.00000   -1.50000
H43B  2    0.609812    0.124283    0.481509    11.00000   -1.50000
H43C  2    0.580476    0.057192    0.510326    11.00000   -1.50000
AFIX   0

C7    1    0.666471    0.069614    0.324910    11.00000    0.03948    0.02049 =
         0.02027   -0.00172    0.00497    0.01160
AFIX  43
H7    2    0.722702    0.045377    0.315451    11.00000   -1.20000
AFIX   0
C4    1    0.669017    0.327944    0.351928    11.00000    0.01940    0.01835 =
         0.03159   -0.00308    0.00588   -0.00314
AFIX 137
H4A   2    0.657877    0.386700    0.355275    11.00000   -1.50000
H4B   2    0.704947    0.319213    0.330048    11.00000   -1.50000
H4C   2    0.705797    0.306473    0.371903    11.00000   -1.50000
AFIX   0

C33   1    0.517916    0.103440    0.247031    11.00000    0.02442    0.04010 =
         0.02597    0.00465    0.00885   -0.00010
AFIX 137
H33A  2    0.463955    0.137654    0.239575    11.00000   -1.50000
H33B  2    0.553369    0.131369    0.265815    11.00000   -1.50000
H33C  2    0.493865    0.050882    0.255830    11.00000   -1.50000
AFIX   0
C31   1    0.480432    0.204752    0.165225    11.00000    0.03098    0.03110 =
         0.03937   -0.00891   -0.01580    0.01230
AFIX 137
H31A  2    0.510775    0.190184    0.142779    11.00000   -1.50000
H31B  2    0.435699    0.250156    0.161469    11.00000   -1.50000
H31C  2    0.445597    0.157275    0.174466    11.00000   -1.50000
AFIX   0

C8    1    0.587461    0.021561    0.332034    11.00000    0.05510    0.01278 =
         0.01861   -0.00146    0.00121    0.00269
AFIX  43
H8    2    0.588952   -0.035504    0.327154    11.00000   -1.20000
AFIX   0
C10   1    0.503599    0.140591    0.353190    11.00000    0.02369    0.01653 =
         0.02185    0.00020    0.00269   -0.00144
AFIX  43
H10   2    0.447567    0.164215    0.363087    11.00000   -1.20000
AFIX   0

C36   1    0.678153    0.020061    0.416275    11.00000    0.02467    0.03350 =
         0.01712    0.00454   -0.00714   -0.00713
AFIX  23
H36A  2    0.712448    0.026666    0.393602    11.00000   -1.20000
H36B  2    0.625746    0.060852    0.416800    11.00000   -1.20000
AFIX   0
C37   1    0.634572   -0.065379    0.417495    11.00000    0.03591    0.03597 =
         0.02504   -0.00039   -0.00704   -0.01359
AFIX 137
H37A  2    0.590404   -0.072248    0.397634    11.00000   -1.50000
H37B  2    0.599671   -0.072471    0.439709    11.00000   -1.50000
H37C  2    0.685591   -0.106409    0.415929    11.00000   -1.50000
AFIX   0

C9    1    0.505960    0.056836    0.346327    11.00000    0.03922    0.01665 =
         0.02116    0.00102   -0.00011   -0.00672
AFIX  43
H9    2    0.451701    0.023843    0.351440    11.00000   -1.20000
AFIX   0

C29   1    0.739496    0.201771    0.149101    11.00000    0.03166    0.02202 =
         0.02209    0.00215    0.00733   -0.00385
AFIX 137
H29A  2    0.769014    0.178409    0.127919    11.00000   -1.50000
H29B  2    0.789452    0.223770    0.164576    11.00000   -1.50000
H29C  2    0.695670    0.245893    0.142296    11.00000   -1.50000
AFIX   0
HKLF 4


REM  s1a_a.res in Pbca
REM wR2 = 0.0929, GooF = S = 1.082, Restrained GooF = 1.082 for all data
REM R1 = 0.0355 for 12290 Fo > 4sig(Fo) and 0.0389 for all 13215 data
REM 516 parameters refined using 0 restraints

END

WGHT      0.0425      4.4732

REM Highest difference peak  0.900,  deepest hole -0.595,  1-sigma level  0.082
Q1    1   0.7678  0.2948  0.4688  11.00000  0.05    0.90
Q2    1   0.1767  0.6209  0.4453  11.00000  0.05    0.58
Q3    1   0.2574  0.6344  0.4498  11.00000  0.05    0.55
Q4    1   0.2997  0.5745  0.4426  11.00000  0.05    0.50
Q5    1   0.1438  0.5686  0.4318  11.00000  0.05    0.48
Q6    1   0.6198  0.3066  0.3512  11.00000  0.05    0.46
;
_shelx_res_checksum              64468
_olex2_submission_special_instructions 'No special instructions were received'
####################################################################### 
# 
# This file contains crystal structure data downloaded from the 
# Cambridge Structural Database (CSD) hosted by the Cambridge 
# Crystallographic Data Centre (CCDC).
# 
# Full information about CCDC data access policies and citation 
# guidelines are available at http://www.ccdc.cam.ac.uk/access/V1 
# 
# Audit and citation data items may have been added by the CCDC. 
# Please retain this information to preserve the provenance of 
# this file and to allow appropriate attribution of the data. 
# 
#######################################################################

data_sj_pml1
_database_code_depnum_ccdc_archive 'CCDC 2225607'
loop_
_audit_author_name
_audit_author_address
'Saumitra Bhowmik'
;SRF
India
;
_audit_update_record             
;
2022-12-10 deposited with the CCDC.	2023-08-29 downloaded from the CCDC.
;
# start Validation Reply Form
_vrf_PLAT097_sj_pml1             
;
PROBLEM: Large Reported Max.  (Positive) Residual Density       2.02 eA-3  
RESPONSE: Residual density resides near the benzene ring which 
is difficult to assign by any atom.
;
_vrf_PLAT094_sj_pml1             
;
PROBLEM: Ratio of Maximum / Minimum Residual Density ....       4.02 Report
RESPONSE: The crystals all showed strong diffuse scattering in the
form of diffuse Bragg peaks and scattering between them. As the model
does not account for this type of disorder.
;
# end Validation Reply Form

_audit_creation_date             2022-12-10
_audit_creation_method           
;
Olex2 1.2
(compiled 2018.05.29 svn.r3508 for OlexSys, GUI svn.r5506)
;
_shelx_SHELXL_version_number     2018/3
_chemical_name_common            ?
_chemical_name_systematic        ?
_chemical_formula_moiety         'C27 H27 N5 O4'
_chemical_formula_sum            'C27 H27 N5 O4'
_chemical_formula_weight         485.53
_chemical_melting_point          ?
loop_
_atom_type_symbol
_atom_type_description
_atom_type_scat_dispersion_real
_atom_type_scat_dispersion_imag
_atom_type_scat_source
C C 0.0181 0.0091 'International Tables Vol C Tables 4.2.6.8 and 6.1.1.4'
H H 0.0000 0.0000 'International Tables Vol C Tables 4.2.6.8 and 6.1.1.4'
N N 0.0311 0.0180 'International Tables Vol C Tables 4.2.6.8 and 6.1.1.4'
O O 0.0492 0.0322 'International Tables Vol C Tables 4.2.6.8 and 6.1.1.4'

_shelx_space_group_comment       
;
The symmetry employed for this shelxl refinement is uniquely defined
by the following loop, which should always be used as a source of
symmetry information in preference to the above space-group names.
They are only intended as comments.
;
_space_group_crystal_system      monoclinic
_space_group_IT_number           14
_space_group_name_H-M_alt        'P 1 21/c 1'
_space_group_name_Hall           '-P 2ybc'
loop_
_space_group_symop_operation_xyz
'x, y, z'
'-x, y+1/2, -z+1/2'
'-x, -y, -z'
'x, -y-1/2, z-1/2'

_cell_length_a                   11.9001(2)
_cell_length_b                   19.1517(3)
_cell_length_c                   10.59860(10)
_cell_angle_alpha                90
_cell_angle_beta                 102.996(2)
_cell_angle_gamma                90
_cell_volume                     2353.63(6)
_cell_formula_units_Z            4
_cell_measurement_reflns_used    3664
_cell_measurement_temperature    293(2)
_cell_measurement_theta_max      68.280
_cell_measurement_theta_min      4.458
_shelx_estimated_absorpt_T_max   ?
_shelx_estimated_absorpt_T_min   ?
_exptl_absorpt_coefficient_mu    0.769
_exptl_absorpt_correction_T_max  ?
_exptl_absorpt_correction_T_min  ?
_exptl_absorpt_correction_type   empirical
_exptl_absorpt_process_details   SADABS
_exptl_absorpt_special_details   ?
_exptl_crystal_colour            clear
_exptl_crystal_density_diffrn    1.370
_exptl_crystal_density_meas      ?
_exptl_crystal_density_method    'not measured'
_exptl_crystal_description       block
_exptl_crystal_F_000             1024
_exptl_crystal_size_max          0.08
_exptl_crystal_size_mid          0.06
_exptl_crystal_size_min          0.02
_exptl_transmission_factor_max   0.985
_exptl_transmission_factor_min   0.946
_diffrn_reflns_av_R_equivalents  0.0368
_diffrn_reflns_av_unetI/netI     0.0363
_diffrn_reflns_Laue_measured_fraction_full 0.994
_diffrn_reflns_Laue_measured_fraction_max 0.987
_diffrn_reflns_limit_h_max       14
_diffrn_reflns_limit_h_min       -13
_diffrn_reflns_limit_k_max       22
_diffrn_reflns_limit_k_min       -22
_diffrn_reflns_limit_l_max       12
_diffrn_reflns_limit_l_min       -12
_diffrn_reflns_number            13674
_diffrn_reflns_point_group_measured_fraction_full 0.994
_diffrn_reflns_point_group_measured_fraction_max 0.987
_diffrn_reflns_theta_full        67.684
_diffrn_reflns_theta_max         68.280
_diffrn_reflns_theta_min         4.458
_diffrn_ambient_temperature      293(2)
_diffrn_detector_area_resol_mean ?
_diffrn_measured_fraction_theta_full 0.994
_diffrn_measured_fraction_theta_max 0.987
_diffrn_measurement_device_type  'CCD area detector'
_diffrn_measurement_method       'phi and omega scans'
_diffrn_radiation_type           CuK\a
_diffrn_radiation_wavelength     1.54184
_diffrn_source                   ?
_reflns_Friedel_coverage         0.000
_reflns_Friedel_fraction_full    .
_reflns_Friedel_fraction_max     .
_reflns_number_gt                3659
_reflns_number_total             4256
_reflns_special_details          
;
 Reflections were merged by SHELXL according to the crystal
 class for the calculation of statistics and refinement.
 
 _reflns_Friedel_fraction is defined as the number of unique
 Friedel pairs measured divided by the number that would be
 possible theoretically, ignoring centric projections and
 systematic absences.
;
_reflns_threshold_expression     'I > 2\s(I)'
_computing_cell_refinement       ?
_computing_data_collection       ?
_computing_data_reduction        ?
_computing_molecular_graphics    'Olex2 (Dolomanov et al., 2009)'
_computing_publication_material  'Olex2 (Dolomanov et al., 2009)'
_computing_structure_refinement  'ShelXL (Sheldrick, 2015)'
_computing_structure_solution    'ShelXT (Sheldrick, 2015)'
_refine_diff_density_max         2.020
_refine_diff_density_min         -0.502
_refine_diff_density_rms         0.071
_refine_ls_extinction_coef       .
_refine_ls_extinction_method     none
_refine_ls_goodness_of_fit_ref   1.059
_refine_ls_hydrogen_treatment    constr
_refine_ls_matrix_type           full
_refine_ls_number_parameters     328
_refine_ls_number_reflns         4256
_refine_ls_number_restraints     0
_refine_ls_R_factor_all          0.0704
_refine_ls_R_factor_gt           0.0621
_refine_ls_restrained_S_all      1.059
_refine_ls_shift/su_max          0.000
_refine_ls_shift/su_mean         0.000
_refine_ls_structure_factor_coef Fsqd
_refine_ls_weighting_details     
'w=1/[\s^2^(Fo^2^)+(0.0915P)^2^+3.0803P] where P=(Fo^2^+2Fc^2^)/3'
_refine_ls_weighting_scheme      calc
_refine_ls_wR_factor_gt          0.1674
_refine_ls_wR_factor_ref         0.1758
_refine_special_details          ?
_olex2_refinement_description    
;
1. Fixed Uiso
 At 1.2 times of:
  All C(H) groups, All N(H) groups
 At 1.5 times of:
  All C(H,H,H) groups
2.a Aromatic/amide H refined with riding coordinates:
 N5(H5), N1(H1), N4(H4), N2(H2), C2(H2A), C5(H5A), C3(H3), C4(H4A), C26(H26),
 C22(H22), C25(H25), C24(H24), C23(H23), C11(H11), C12(H12), C13(H13), C15(H15),
  C14(H14)
2.b Idealised Me refined as rotating group:
 C17(H17A,H17B,H17C), C20(H20A,H20B,H20C), C9(H9A,H9B,H9C)
;
_atom_sites_solution_hydrogens   geom
_atom_sites_solution_primary     ?
_atom_sites_solution_secondary   ?
loop_
_atom_site_label
_atom_site_type_symbol
_atom_site_fract_x
_atom_site_fract_y
_atom_site_fract_z
_atom_site_U_iso_or_equiv
_atom_site_adp_type
_atom_site_occupancy
_atom_site_site_symmetry_order
_atom_site_calc_flag
_atom_site_refinement_flags_posn
_atom_site_refinement_flags_adp
_atom_site_refinement_flags_occupancy
_atom_site_disorder_assembly
_atom_site_disorder_group
O3 O 0.52831(14) 0.59735(9) 0.55090(16) 0.0246(4) Uani 1 1 d . . . . .
O2 O 0.24521(14) 0.58942(9) 0.26633(16) 0.0213(4) Uani 1 1 d . . . . .
O1 O 0.06390(14) 0.43591(10) 0.20805(17) 0.0272(4) Uani 1 1 d . . . . .
O4 O 0.30734(18) 0.58248(10) 0.75820(17) 0.0313(4) Uani 1 1 d . . . . .
N5 N 0.22850(16) 0.55570(10) 0.54701(18) 0.0184(4) Uani 1 1 d . . . . .
H5 H 0.225803 0.568413 0.468567 0.022 Uiso 1 1 calc R . . . .
N1 N 0.22310(16) 0.44544(10) 0.37144(19) 0.0193(4) Uani 1 1 d . . . . .
H1 H 0.296989 0.449330 0.390075 0.023 Uiso 1 1 calc R . . . .
N4 N 0.36279(17) 0.65879(10) 0.47321(19) 0.0196(4) Uani 1 1 d . . . . .
H4 H 0.327625 0.681941 0.406413 0.024 Uiso 1 1 calc R . . . .
N2 N 0.34617(17) 0.50020(10) 0.20451(19) 0.0208(4) Uani 1 1 d . . . . .
H2 H 0.413038 0.484685 0.200254 0.025 Uiso 1 1 calc R . . . .
N3 N 0.44386(16) 0.58964(10) 0.33448(19) 0.0205(4) Uani 1 1 d . . . . .
C1 C 0.17056(19) 0.49282(12) 0.5651(2) 0.0184(5) Uani 1 1 d . . . . .
C18 C 0.44826(19) 0.61483(12) 0.4611(2) 0.0191(5) Uani 1 1 d . . . . .
C6 C 0.16543(19) 0.43856(12) 0.4753(2) 0.0188(5) Uani 1 1 d . . . . .
C7 C 0.1672(2) 0.44614(12) 0.2449(2) 0.0204(5) Uani 1 1 d . . . . .
C21 C 0.2252(2) 0.71956(12) 0.5745(2) 0.0206(5) Uani 1 1 d . . . . .
C16 C 0.3379(2) 0.56149(12) 0.2654(2) 0.0196(5) Uani 1 1 d . . . . .
C2 C 0.1140(2) 0.48549(13) 0.6662(2) 0.0224(5) Uani 1 1 d . . . . .
H2A H 0.117133 0.521235 0.726291 0.027 Uiso 1 1 calc R . . . .
C27 C 0.2879(2) 0.59755(12) 0.6431(2) 0.0209(5) Uani 1 1 d . . . . .
C5 C 0.1041(2) 0.37852(13) 0.4875(2) 0.0225(5) Uani 1 1 d . . . . .
H5A H 0.100549 0.342612 0.427690 0.027 Uiso 1 1 calc R . . . .
C8 C 0.2423(2) 0.45957(13) 0.1453(2) 0.0220(5) Uani 1 1 d . . . . .
C3 C 0.0531(2) 0.42493(14) 0.6771(2) 0.0245(5) Uani 1 1 d . . . . .
H3 H 0.015345 0.420287 0.744574 0.029 Uiso 1 1 calc R . . . .
C19 C 0.3273(2) 0.66869(12) 0.5970(2) 0.0209(5) Uani 1 1 d . . . . .
C10 C 0.2831(2) 0.38987(14) 0.0999(2) 0.0269(6) Uani 1 1 d . . . . .
C4 C 0.0479(2) 0.37134(13) 0.5885(2) 0.0252(5) Uani 1 1 d . . . . .
H4A H 0.007039 0.330773 0.596312 0.030 Uiso 1 1 calc R . . . .
C17 C 0.5527(2) 0.56068(13) 0.3150(3) 0.0248(5) Uani 1 1 d . . . . .
H17A H 0.614588 0.592176 0.350010 0.037 Uiso 1 1 calc GR . . . .
H17B H 0.547857 0.554487 0.224027 0.037 Uiso 1 1 calc GR . . . .
H17C H 0.566850 0.516408 0.358097 0.037 Uiso 1 1 calc GR . . . .
C26 C 0.1449(2) 0.71533(14) 0.6512(2) 0.0257(5) Uani 1 1 d . . . . .
H26 H 0.150706 0.679661 0.711888 0.031 Uiso 1 1 calc R . . . .
C20 C 0.4244(2) 0.70013(14) 0.7018(2) 0.0257(5) Uani 1 1 d . . . . .
H20A H 0.488790 0.668657 0.719477 0.039 Uiso 1 1 calc GR . . . .
H20B H 0.397131 0.707469 0.779422 0.039 Uiso 1 1 calc GR . . . .
H20C H 0.447932 0.743934 0.672052 0.039 Uiso 1 1 calc GR . . . .
C9 C 0.1692(2) 0.49903(14) 0.0296(2) 0.0282(6) Uani 1 1 d . . . . .
H9A H 0.139289 0.540902 0.059588 0.042 Uiso 1 1 calc GR . . . .
H9B H 0.106440 0.469971 -0.013193 0.042 Uiso 1 1 calc GR . . . .
H9C H 0.216223 0.510934 -0.029896 0.042 Uiso 1 1 calc GR . . . .
C22 C 0.2143(2) 0.77330(14) 0.4850(3) 0.0291(6) Uani 1 1 d . . . . .
H22 H 0.268629 0.777979 0.434625 0.035 Uiso 1 1 calc R . . . .
C25 C 0.0563(2) 0.76362(14) 0.6384(3) 0.0303(6) Uani 1 1 d . . . . .
H25 H 0.004417 0.760981 0.692129 0.036 Uiso 1 1 calc R . . . .
C24 C 0.0447(2) 0.81569(15) 0.5461(3) 0.0320(6) Uani 1 1 d . . . . .
H24 H -0.015879 0.847366 0.535922 0.038 Uiso 1 1 calc R . . . .
C23 C 0.1232(3) 0.82033(15) 0.4695(3) 0.0345(6) Uani 1 1 d . . . . .
H23 H 0.115393 0.855111 0.406940 0.041 Uiso 1 1 calc R . . . .
C11 C 0.2567(2) 0.32676(14) 0.1447(3) 0.0334(6) Uani 1 1 d . . . . .
H11 H 0.214883 0.325124 0.208927 0.040 Uiso 1 1 calc R . . . .
C12 C 0.2908(2) 0.26467(15) 0.0964(3) 0.0382(7) Uani 1 1 d . . . . .
H12 H 0.271132 0.222264 0.128381 0.046 Uiso 1 1 calc R . . . .
C13 C 0.3525(3) 0.26525(17) 0.0035(3) 0.0464(8) Uani 1 1 d . . . . .
H13 H 0.368633 0.223941 -0.035013 0.056 Uiso 1 1 calc R . . . .
C15 C 0.3568(5) 0.3912(2) 0.0147(4) 0.0668(13) Uani 1 1 d . . . . .
H15 H 0.382975 0.433657 -0.009956 0.080 Uiso 1 1 calc R . . . .
C14 C 0.3912(5) 0.3295(2) -0.0333(4) 0.0749(15) Uani 1 1 d . . . . .
H14 H 0.440313 0.330715 -0.090272 0.090 Uiso 1 1 calc R . . . .

loop_
_atom_site_aniso_label
_atom_site_aniso_U_11
_atom_site_aniso_U_22
_atom_site_aniso_U_33
_atom_site_aniso_U_23
_atom_site_aniso_U_13
_atom_site_aniso_U_12
O3 0.0178(8) 0.0277(9) 0.0277(9) 0.0016(7) 0.0042(7) 0.0018(7)
O2 0.0186(8) 0.0228(9) 0.0224(8) -0.0008(7) 0.0042(6) 0.0063(7)
O1 0.0199(9) 0.0346(10) 0.0262(9) -0.0056(8) 0.0032(7) 0.0011(7)
O4 0.0462(11) 0.0255(10) 0.0213(9) -0.0002(7) 0.0054(8) -0.0063(8)
N5 0.0195(9) 0.0176(10) 0.0186(9) 0.0015(7) 0.0056(8) -0.0010(7)
N1 0.0155(9) 0.0205(10) 0.0224(10) -0.0003(8) 0.0053(8) -0.0001(7)
N4 0.0203(10) 0.0162(10) 0.0232(10) 0.0017(8) 0.0067(8) 0.0016(8)
N2 0.0199(10) 0.0194(10) 0.0253(10) 0.0000(8) 0.0100(8) 0.0040(8)
N3 0.0172(10) 0.0198(10) 0.0266(10) 0.0021(8) 0.0092(8) 0.0021(8)
C1 0.0149(11) 0.0174(11) 0.0222(11) 0.0026(9) 0.0026(9) 0.0011(9)
C18 0.0174(11) 0.0158(11) 0.0254(12) 0.0018(9) 0.0072(9) -0.0027(9)
C6 0.0152(10) 0.0199(12) 0.0211(11) 0.0025(9) 0.0035(9) 0.0023(9)
C7 0.0200(12) 0.0174(12) 0.0236(12) -0.0026(9) 0.0048(9) 0.0033(9)
C21 0.0213(11) 0.0168(11) 0.0231(11) -0.0061(9) 0.0038(9) -0.0024(9)
C16 0.0218(12) 0.0189(12) 0.0194(11) 0.0044(9) 0.0077(9) 0.0016(9)
C2 0.0223(12) 0.0227(12) 0.0229(12) 0.0009(10) 0.0064(9) 0.0015(10)
C27 0.0214(12) 0.0182(12) 0.0240(12) -0.0018(9) 0.0071(9) 0.0014(9)
C5 0.0208(12) 0.0206(12) 0.0252(12) -0.0009(10) 0.0031(9) -0.0007(9)
C8 0.0242(12) 0.0198(12) 0.0230(12) -0.0020(10) 0.0076(10) 0.0014(10)
C3 0.0204(12) 0.0305(14) 0.0236(12) 0.0052(10) 0.0072(9) -0.0008(10)
C19 0.0219(12) 0.0190(12) 0.0228(12) -0.0033(9) 0.0070(9) -0.0027(9)
C10 0.0325(14) 0.0223(13) 0.0265(13) -0.0027(10) 0.0083(11) 0.0061(10)
C4 0.0220(12) 0.0226(13) 0.0308(13) 0.0063(10) 0.0055(10) -0.0054(10)
C17 0.0182(12) 0.0270(13) 0.0317(13) 0.0040(11) 0.0110(10) 0.0039(10)
C26 0.0263(13) 0.0234(13) 0.0286(13) -0.0042(10) 0.0084(10) -0.0033(10)
C20 0.0239(12) 0.0244(13) 0.0275(13) -0.0052(10) 0.0030(10) -0.0024(10)
C9 0.0383(14) 0.0251(13) 0.0201(12) -0.0019(10) 0.0039(10) 0.0044(11)
C22 0.0358(14) 0.0235(13) 0.0317(13) -0.0002(11) 0.0155(11) 0.0043(11)
C25 0.0249(13) 0.0273(14) 0.0407(15) -0.0127(12) 0.0113(11) -0.0028(11)
C24 0.0281(13) 0.0275(14) 0.0367(15) -0.0136(12) -0.0007(11) 0.0076(11)
C23 0.0489(17) 0.0239(14) 0.0305(14) -0.0010(11) 0.0089(12) 0.0106(12)
C11 0.0313(14) 0.0248(14) 0.0468(16) -0.0032(12) 0.0147(12) 0.0033(11)
C12 0.0319(15) 0.0206(14) 0.0615(19) -0.0088(13) 0.0096(14) 0.0004(11)
C13 0.070(2) 0.0309(16) 0.0361(16) -0.0095(13) 0.0084(15) 0.0221(16)
C15 0.123(4) 0.0361(19) 0.060(2) 0.0119(17) 0.059(3) 0.026(2)
C14 0.137(4) 0.047(2) 0.059(2) 0.0088(18) 0.062(3) 0.038(2)

_geom_special_details            
;
 All esds (except the esd in the dihedral angle between two l.s. planes)
 are estimated using the full covariance matrix.  The cell esds are taken
 into account individually in the estimation of esds in distances, angles
 and torsion angles; correlations between esds in cell parameters are only
 used when they are defined by crystal symmetry.  An approximate (isotropic)
 treatment of cell esds is used for estimating esds involving l.s. planes.
;
loop_
_geom_bond_atom_site_label_1
_geom_bond_atom_site_label_2
_geom_bond_distance
_geom_bond_site_symmetry_2
_geom_bond_publ_flag
O3 C18 1.232(3) . ?
O2 C16 1.228(3) . ?
O1 C7 1.219(3) . ?
O4 C27 1.224(3) . ?
N5 C1 1.422(3) . ?
N5 C27 1.362(3) . ?
N1 C6 1.428(3) . ?
N1 C7 1.357(3) . ?
N4 C18 1.349(3) . ?
N4 C19 1.478(3) . ?
N2 C16 1.354(3) . ?
N2 C8 1.476(3) . ?
N3 C18 1.416(3) . ?
N3 C16 1.415(3) . ?
N3 C17 1.465(3) . ?
C1 C6 1.401(3) . ?
C1 C2 1.395(3) . ?
C6 C5 1.383(3) . ?
C7 C8 1.550(3) . ?
C21 C19 1.533(3) . ?
C21 C26 1.390(3) . ?
C21 C22 1.386(4) . ?
C2 C3 1.386(4) . ?
C27 C19 1.555(3) . ?
C5 C4 1.391(3) . ?
C8 C10 1.535(3) . ?
C8 C9 1.533(3) . ?
C3 C4 1.383(4) . ?
C19 C20 1.534(3) . ?
C10 C11 1.361(4) . ?
C10 C15 1.392(4) . ?
C26 C25 1.387(4) . ?
C22 C23 1.391(4) . ?
C25 C24 1.383(4) . ?
C24 C23 1.370(4) . ?
C11 C12 1.391(4) . ?
C12 C13 1.354(5) . ?
C13 C14 1.399(6) . ?
C15 C14 1.385(5) . ?

loop_
_geom_angle_atom_site_label_1
_geom_angle_atom_site_label_2
_geom_angle_atom_site_label_3
_geom_angle
_geom_angle_site_symmetry_1
_geom_angle_site_symmetry_3
_geom_angle_publ_flag
C27 N5 C1 125.7(2) . . ?
C7 N1 C6 123.33(19) . . ?
C18 N4 C19 122.5(2) . . ?
C16 N2 C8 121.06(19) . . ?
C18 N3 C17 114.65(19) . . ?
C16 N3 C18 117.32(18) . . ?
C16 N3 C17 119.7(2) . . ?
C6 C1 N5 119.0(2) . . ?
C2 C1 N5 121.4(2) . . ?
C2 C1 C6 119.5(2) . . ?
O3 C18 N4 124.4(2) . . ?
O3 C18 N3 119.8(2) . . ?
N4 C18 N3 115.8(2) . . ?
C1 C6 N1 120.0(2) . . ?
C5 C6 N1 120.2(2) . . ?
C5 C6 C1 119.7(2) . . ?
O1 C7 N1 123.3(2) . . ?
O1 C7 C8 120.2(2) . . ?
N1 C7 C8 116.5(2) . . ?
C26 C21 C19 119.8(2) . . ?
C22 C21 C19 121.8(2) . . ?
C22 C21 C26 118.2(2) . . ?
O2 C16 N2 122.9(2) . . ?
O2 C16 N3 121.9(2) . . ?
N2 C16 N3 115.2(2) . . ?
C3 C2 C1 120.0(2) . . ?
O4 C27 N5 123.8(2) . . ?
O4 C27 C19 121.2(2) . . ?
N5 C27 C19 115.0(2) . . ?
C6 C5 C4 120.6(2) . . ?
N2 C8 C7 110.72(18) . . ?
N2 C8 C10 107.31(19) . . ?
N2 C8 C9 110.5(2) . . ?
C10 C8 C7 109.9(2) . . ?
C9 C8 C7 108.46(19) . . ?
C9 C8 C10 109.9(2) . . ?
C4 C3 C2 120.5(2) . . ?
N4 C19 C21 108.52(19) . . ?
N4 C19 C27 109.45(18) . . ?
N4 C19 C20 111.94(19) . . ?
C21 C19 C27 108.79(18) . . ?
C21 C19 C20 107.74(19) . . ?
C20 C19 C27 110.3(2) . . ?
C11 C10 C8 123.3(2) . . ?
C11 C10 C15 118.1(3) . . ?
C15 C10 C8 118.5(3) . . ?
C3 C4 C5 119.6(2) . . ?
C25 C26 C21 120.8(2) . . ?
C21 C22 C23 120.8(2) . . ?
C24 C25 C26 120.2(3) . . ?
C23 C24 C25 119.6(2) . . ?
C24 C23 C22 120.4(3) . . ?
C10 C11 C12 121.4(3) . . ?
C13 C12 C11 120.7(3) . . ?
C12 C13 C14 118.5(3) . . ?
C14 C15 C10 120.3(4) . . ?
C15 C14 C13 120.3(3) . . ?

_shelx_res_file                  
;
TITL sj_pml1_a.res in P2(1)/c
    sj_pml1.res
    created by SHELXL-2018/3 at 19:16:54 on 10-Dec-2022
REM Old TITL sj_pml1_a.res in P2(1)/c
REM SHELXT solution in P2(1)/c: R1 0.127, Rweak 0.004, Alpha 0.020
REM <I/s> 0.592 for 149 systematic absences, Orientation as input
REM Formula found by SHELXT: C27 N5 O4
CELL 1.54184 11.9001 19.1517 10.5986 90 102.996 90
ZERR 4 0.0002 0.0003 0.0001 0 0.002 0
LATT 1
SYMM -X,0.5+Y,0.5-Z
SFAC C H N O
UNIT 108 108 20 16

L.S. 4
PLAN  5
BOND
list 4
fmap 2
acta
OMIT 1 0 0
OMIT 4 0 0
OMIT 5 0 0
OMIT 4 2 1
OMIT 1 1 5
OMIT 7 2 3
OMIT 1 2 5
REM <olex2.extras>
REM <HklSrc "%.\\sj_pml1.hkl">
REM </olex2.extras>

WGHT    0.091500    3.080300
FVAR       0.44654
O3    4    0.528306    0.597346    0.550899    11.00000    0.01783    0.02768 =
         0.02774    0.00158    0.00418    0.00176
O2    4    0.245210    0.589416    0.266330    11.00000    0.01864    0.02280 =
         0.02238   -0.00081    0.00420    0.00625
O1    4    0.063902    0.435905    0.208046    11.00000    0.01992    0.03464 =
         0.02619   -0.00561    0.00319    0.00108
O4    4    0.307342    0.582477    0.758202    11.00000    0.04617    0.02550 =
         0.02129   -0.00020    0.00543   -0.00631
N5    3    0.228501    0.555698    0.547014    11.00000    0.01948    0.01757 =
         0.01865    0.00145    0.00557   -0.00105
AFIX  43
H5    2    0.225803    0.568413    0.468567    11.00000   -1.20000
AFIX   0
N1    3    0.223100    0.445437    0.371435    11.00000    0.01548    0.02051 =
         0.02239   -0.00034    0.00533   -0.00009
AFIX  43
H1    2    0.296989    0.449330    0.390075    11.00000   -1.20000
AFIX   0
N4    3    0.362786    0.658795    0.473214    11.00000    0.02030    0.01624 =
         0.02320    0.00174    0.00670    0.00161
AFIX  43
H4    2    0.327625    0.681941    0.406413    11.00000   -1.20000
AFIX   0
N2    3    0.346172    0.500198    0.204511    11.00000    0.01993    0.01937 =
         0.02534    0.00000    0.00997    0.00397
AFIX  43
H2    2    0.413038    0.484685    0.200254    11.00000   -1.20000
AFIX   0
N3    3    0.443858    0.589637    0.334481    11.00000    0.01721    0.01976 =
         0.02659    0.00208    0.00922    0.00209
C1    1    0.170559    0.492821    0.565110    11.00000    0.01494    0.01741 =
         0.02224    0.00261    0.00261    0.00105
C18   1    0.448263    0.614832    0.461109    11.00000    0.01736    0.01579 =
         0.02538    0.00183    0.00717   -0.00269
C6    1    0.165427    0.438565    0.475293    11.00000    0.01523    0.01987 =
         0.02110    0.00249    0.00350    0.00228
C7    1    0.167238    0.446135    0.244872    11.00000    0.02002    0.01743 =
         0.02358   -0.00263    0.00476    0.00326
C21   1    0.225233    0.719562    0.574459    11.00000    0.02134    0.01679 =
         0.02315   -0.00606    0.00379   -0.00245
C16   1    0.337886    0.561490    0.265417    11.00000    0.02181    0.01893 =
         0.01940    0.00436    0.00768    0.00158
C2    1    0.113985    0.485493    0.666197    11.00000    0.02233    0.02272 =
         0.02286    0.00085    0.00641    0.00153
AFIX  43
H2A   2    0.117133    0.521235    0.726291    11.00000   -1.20000
AFIX   0
C27   1    0.287920    0.597555    0.643113    11.00000    0.02145    0.01820 =
         0.02401   -0.00185    0.00705    0.00139
C5    1    0.104149    0.378522    0.487536    11.00000    0.02084    0.02058 =
         0.02522   -0.00088    0.00313   -0.00071
AFIX  43
H5A   2    0.100549    0.342612    0.427690    11.00000   -1.20000
AFIX   0
C8    1    0.242263    0.459567    0.145289    11.00000    0.02423    0.01982 =
         0.02296   -0.00197    0.00763    0.00143
C3    1    0.053053    0.424927    0.677105    11.00000    0.02040    0.03047 =
         0.02359    0.00517    0.00722   -0.00076
AFIX  43
H3    2    0.015345    0.420287    0.744574    11.00000   -1.20000
AFIX   0
C19   1    0.327258    0.668691    0.597009    11.00000    0.02188    0.01901 =
         0.02277   -0.00331    0.00702   -0.00267
C10   1    0.283140    0.389866    0.099880    11.00000    0.03251    0.02235 =
         0.02649   -0.00271    0.00828    0.00610
C4    1    0.047882    0.371338    0.588458    11.00000    0.02197    0.02260 =
         0.03076    0.00633    0.00545   -0.00543
AFIX  43
H4A   2    0.007039    0.330773    0.596312    11.00000   -1.20000
AFIX   0
C17   1    0.552671    0.560680    0.314971    11.00000    0.01821    0.02700 =
         0.03171    0.00397    0.01104    0.00386
AFIX 137
H17A  2    0.614588    0.592176    0.350010    11.00000   -1.50000
H17B  2    0.547857    0.554487    0.224027    11.00000   -1.50000
H17C  2    0.566850    0.516408    0.358097    11.00000   -1.50000
AFIX   0
C26   1    0.144916    0.715325    0.651211    11.00000    0.02634    0.02336 =
         0.02861   -0.00425    0.00844   -0.00335
AFIX  43
H26   2    0.150706    0.679661    0.711888    11.00000   -1.20000
AFIX   0
C20   1    0.424365    0.700130    0.701796    11.00000    0.02387    0.02440 =
         0.02748   -0.00519    0.00301   -0.00240
AFIX 137
H20A  2    0.488790    0.668657    0.719477    11.00000   -1.50000
H20B  2    0.397131    0.707469    0.779422    11.00000   -1.50000
H20C  2    0.447932    0.743934    0.672052    11.00000   -1.50000
AFIX   0
C9    1    0.169230    0.499030    0.029642    11.00000    0.03829    0.02507 =
         0.02009   -0.00192    0.00389    0.00435
AFIX 137
H9A   2    0.139289    0.540902    0.059588    11.00000   -1.50000
H9B   2    0.106440    0.469971   -0.013193    11.00000   -1.50000
H9C   2    0.216223    0.510934   -0.029896    11.00000   -1.50000
AFIX   0
C22   1    0.214349    0.773297    0.484963    11.00000    0.03584    0.02347 =
         0.03171   -0.00023    0.01549    0.00433
AFIX  43
H22   2    0.268629    0.777979    0.434625    11.00000   -1.20000
AFIX   0
C25   1    0.056254    0.763622    0.638431    11.00000    0.02485    0.02730 =
         0.04070   -0.01269    0.01131   -0.00282
AFIX  43
H25   2    0.004417    0.760981    0.692129    11.00000   -1.20000
AFIX   0
C24   1    0.044728    0.815690    0.546056    11.00000    0.02815    0.02745 =
         0.03674   -0.01356   -0.00066    0.00758
AFIX  43
H24   2   -0.015879    0.847366    0.535922    11.00000   -1.20000
AFIX   0
C23   1    0.123154    0.820330    0.469541    11.00000    0.04895    0.02392 =
         0.03048   -0.00105    0.00889    0.01060
AFIX  43
H23   2    0.115393    0.855111    0.406940    11.00000   -1.20000
AFIX   0
C11   1    0.256698    0.326760    0.144665    11.00000    0.03132    0.02484 =
         0.04680   -0.00319    0.01470    0.00333
AFIX  43
H11   2    0.214883    0.325124    0.208927    11.00000   -1.20000
AFIX   0
C12   1    0.290842    0.264667    0.096430    11.00000    0.03190    0.02059 =
         0.06152   -0.00880    0.00956    0.00041
AFIX  43
H12   2    0.271132    0.222264    0.128381    11.00000   -1.20000
AFIX   0
C13   1    0.352452    0.265253    0.003486    11.00000    0.07048    0.03089 =
         0.03608   -0.00945    0.00845    0.02206
AFIX  43
H13   2    0.368633    0.223941   -0.035013    11.00000   -1.20000
AFIX   0
C15   1    0.356787    0.391157    0.014747    11.00000    0.12253    0.03611 =
         0.05999    0.01191    0.05909    0.02592
AFIX  43
H15   2    0.382975    0.433657   -0.009956    11.00000   -1.20000
AFIX   0
C14   1    0.391223    0.329470   -0.033312    11.00000    0.13693    0.04747 =
         0.05914    0.00878    0.06180    0.03766
AFIX  43
H14   2    0.440313    0.330715   -0.090272    11.00000   -1.20000
AFIX   0
HKLF 4


REM  sj_pml1_a.res in P2(1)/c
REM wR2 = 0.1758, GooF = S = 1.059, Restrained GooF = 1.059 for all data
REM R1 = 0.0621 for 3659 Fo > 4sig(Fo) and 0.0704 for all 4256 data
REM 328 parameters refined using 0 restraints

END

WGHT      0.0915      3.0803

REM Highest difference peak  2.020,  deepest hole -0.502,  1-sigma level  0.071
Q1    1   0.5227  0.4397  0.0633  11.00000  0.05    2.02
Q2    1   0.2735  0.3820 -0.0483  11.00000  0.05    1.15
Q3    1   0.3004  0.3192 -0.0962  11.00000  0.05    1.13
Q4    1   0.3002  0.6515  0.3953  11.00000  0.05    0.40
Q5    1   0.4218  0.4706  0.2570  11.00000  0.05    0.27
;
_shelx_res_checksum              70183
_olex2_submission_special_instructions 'No special instructions were received'
